# Supplementary material for: Genome-wide analysis reveals a role for TDG in estrogen receptor-mediated enhancer RNA transcription and 3-dimensional reorganization
Source: Epigenetics Chromatin. 2018 Jan 29;11:5. doi: 10.1186/s13072-018-0176-2 (PMC5787930; doi:10.1186/s13072-018-0176-2)
Supplement: Supplementary file 1 — Additional file 1. Primers used in study. [file 13072_2018_176_MOESM1_ESM.xlsx]

## Sheet: Sheet1
ChIP Primers
TFF1_eChIP_F	GTTTGTGACCCAGGCATCTT
TFF1_eChIP_R	CAGGGTCCTGTCATTGTGTG
GREB1_ChIP_F	GCTAACCATGCTGCAAATGA
GREB1_ChIP_R	ACACAGTCAGGGCAAAGGAC
SIAH2e_F	ATCCAATTGCTGCAGGTCAC
SIAH2e_R	TCCAGGCAAGGTCACTAAGG
TSKUe_F	TCAGAACGCTCGACCTAGTC
TSKUe_R	TCAGGGCAGGACACATGATT
Neg. Control_F	CATGATTCTCGGGATTTTTCTC
Neg. Control_R	GACAGCTCTGCACCTGTCAT
3C Primers
GREB1_3C_Bait	GGGTGCTTAGCATGGTACCTGGCAC
GREB1_3C_Enhancer	GATCATACAGTCCCGTCTTCCCTTCCTTCA
Enhancer RNA Primers
TFF1e_F1	GTTTGTGACCCAGGCATCTT
TFF1e_R1	CAGGGTCCTGTCATTGTGTG
TFF1e_F2	AGGGGATGTGTGTGAGAAGG
TFF1e_R2	GCTTCGAGACAGTGGGAGTC
GREN1eRNA_F1	GCTAACCATGCTGCAAATGA
GREB1eRNA-R1	ACACAGTCAGGGCAAAGGAC
GREB1eRNA_F2	TTGATCTGCTCTTGCCTGAA
GREB1eRNA-R2	GTCCTTTGCCCTGACTGTGT
SIAH2e_F	ATCCAATTGCTGCAGGTCAC
SIAH2e_R	TCCAGGCAAGGTCACTAAGG
TSKUe_F	TCAGAACGCTCGACCTAGTC
TSKUe_R	TCAGGGCAGGACACATGATT
Bisulfite sequencing Primers
TFF1_enhancer_bis_REV	GAATTGGAGGGGAGTAGTATGAG
TFF1_enhancer_bis_FOR	GACACACCAAAAAACATCCC
GREB1_enchancer_bis_FOR	GGTTTTAAGAGGATTATAAAGAGTG
GREB1_enchancer_bis_REV	CCCACACTTCCAAAATAACAC
Taq-man probes	Catalogue Number
GAPDH	Hs02758991_g1
GREB1	Hs00536409_m1
TFF1	Hs00170216_m1
HSPB8	Hs00205056_m1
SIAH2	Hs00192581_m1
TSKU	Hs00539298_s1
