# Supplementary material for: Genome-wide analysis reveals a role for TDG in estrogen receptor-mediated enhancer RNA transcription and 3-dimensional reorganization
Source: Epigenetics Chromatin. 2018 Jan 29;11:5. doi: 10.1186/s13072-018-0176-2 (PMC5787930; doi:10.1186/s13072-018-0176-2)
Supplement: Supplementary file 2 — Additional file 2. External file sources used in study. [file 13072_2018_176_MOESM2_ESM.xlsx]

## Sheet: Table S4 - Files used
Assay	Target	Treatment	ENCODE	GEO	Published reference
MCF7 gene expression	N/A	-/+E2	N/A	GSE36683	Putnik M, Zhao C, Gustafsson JÅ, Dahlman-Wright K. Global identification of genes regulated by estrogen signaling and demethylation in MCF-7 breast cancer cells. Biochem Biophys Res Commun 2012 Sep 14;426(1):26-32. PMID: 22902638
MCF-7 Global Bisulfite sequencing	N/A	N/A	N/A	GSE54693	Menafra R, Brinkman AB, Matarese F, Franci G et al. Genome-wide binding of MBD2 reveals strong preference for highly methylated loci. PLoS One2014;9(6):e99603. PMID: 24927503
Gro-seq	N/A	-/+E2	N/A	GSE45822	Li W, Notani D, Ma Q, Tanasa B et al. Functional roles of enhancer RNAs for oestrogen-dependent transcriptional activation. Nature 2013 Jun 27;498(7455):516-20. PMID: 23728302
ChIA-PET	POLR2A	N/A	ENCSR000CAA	N/A	N/A
ChIA-PET	CTCF	N/A	ENCSR000CAD	N/A	N/A
ChIA-PET	ESR1	N/A	ENCSR000BZZ	N/A	N/A
ChIA-PET	POLR2A	N/A	ENCSR000CAA	N/A	N/A
ChIP-seq	H3K4me2	N/A	ENCSR875KOJ	N/A	N/A
ChIP-seq	H3K4me3	N/A	ENCSR000DWJ	N/A	N/A
ChIP-seq	H3K9me3	N/A	ENCSR000EWQ	N/A	N/A
ChIP-seq	H3K27me3	N/A	ENCSR000EWP	N/A	N/A
ChIP-seq	H3K27Ac	N/A	ENCSR000EWR	N/A	N/A
ChIP-seq	GATA3	N/A	ENCSR000EWV	N/A	N/A
ChIP-seq	TCF7L2	N/A	ENCSR000EWT	N/A	N/A
ChIP-seq	ZNF217	N/A	ENCSR000EWU	N/A	N/A
ChIP-seq	EP300	N/A	ENCSR000BTR	GSM1010800	N/A
ChIP-seq	HA_E2F1	N/A	ENCSR000EWX	GSM935477	N/A
ChIA-PET	ESR1	N/A	ENCSR000BZZ	GSM970212	N/A
DNAse-Seq	N/A	N/A	ENCSR000EPJ	GSM736588	N/A
