# Supplementary material for: Genome-wide analysis reveals a role for TDG in estrogen receptor-mediated enhancer RNA transcription and 3-dimensional reorganization
Source: Epigenetics Chromatin. 2018 Jan 29;11:5. doi: 10.1186/s13072-018-0176-2 (PMC5787930; doi:10.1186/s13072-018-0176-2)
Supplement: Supplementary file 4 — Additional file 4. Comparison of TDG peaks ENCODE Transcription Factors. [file 13072_2018_176_MOESM4_ESM.xlsx]

## Sheet: Sheet1
ENCODE file	Fisher p-value	Jaccard statistic
wgEncodeAwgTfbsSydhMcf7Gata3sc269UcdUniPk.bed	1.7213e-90	0.00262219
wgEncodeAwgTfbsHaibT47dEraaV0416102Bpa1hUniPk.bed	6.654e-87	0.00868271
wgEncodeAwgTfbsHaibT47dEralphaaV0416102Est10nm1hUniPk.bed	2.7483e-79	0.00328032
wgEncodeAwgTfbsHaibT47dEralphaaPcr2xGen1hUniPk.bed	3.2529e-79	0.00326725
wgEncodeAwgTfbsSydhMcf7Hae2f1UcdUniPk.bed	1.5297e-74	0.00125343
wgEncodeAwgTfbsSydhMcf7Znf217UcdUniPk.bed	1.5825e-71	0.00266346
wgEncodeAwgTfbsUtaMcf7CmycVehUniPk.bed	5.037e-63	0.0012117
wgEncodeAwgTfbsUtaMcf7CmycEstroUniPk.bed	6.2903e-51	0.00254938
wgEncodeAwgTfbsSydhMcf7Gata3UcdUniPk.bed	2.3732e-46	0.00278549
wgEncodeAwgTfbsSydhMcf7Tcf7l2UcdUniPk.bed	1.1604e-40	0.00146566
wgEncodeAwgTfbsUtaMcf7CmycSerumstimUniPk.bed	2.8557e-37	0.000883167
wgEncodeAwgTfbsHaibEcc1EralphaaV0416102Est10nm1hUniPk.bed	1.0529e-32	0.00144132
wgEncodeAwgTfbsHaibEcc1EralphaaV0416102Gen1hUniPk.bed	2.231e-32	0.00168164
wgEncodeAwgTfbsHaibT47dGata3sc268V0416102Dm002p1hUniPk.bed	2.8711e-32	0.00063866
wgEncodeAwgTfbsHaibT47dP300V0416102Dm002p1hUniPk.bed	8.3774e-32	0.0013823
wgEncodeAwgTfbsHaibEcc1EraaV0416102Bpa1hUniPk.bed	1.5155e-23	0.00249343
wgEncodeAwgTfbsUtaMcf7Pol2UniPk.bed	1.7841e-23	0.000954068
wgEncodeAwgTfbsHaibA549Pol2Pcr2xDex100nmUniPk.bed	5.6435e-22	0.000355467
wgEncodeAwgTfbsUtaMcf7Pol2SerumstimUniPk.bed	4.5891e-20	0.000562491
wgEncodeAwgTfbsSydhHepg2Mxi1UniPk.bed	1.1945e-19	0.000623322
wgEncodeAwgTfbsUtaMcf7Pol2SerumstvdUniPk.bed	2.1447e-19	0.00059546
wgEncodeAwgTfbsSydhHepg2Pol2ForsklnUniPk.bed	3.1333e-18	0.000484976
wgEncodeAwgTfbsHaibHepg2NrsfV0416101UniPk.bed	3.1881e-18	0.000876535
wgEncodeAwgTfbsHaibHepg2Mybl2sc81192V0422111UniPk.bed	1.1427e-17	0.000437205
wgEncodeAwgTfbsHaibHepg2Foxa1sc6553V0416101UniPk.bed	6.8975e-17	0.000305195
wgEncodeAwgTfbsHaibHepg2Foxa1sc101058V0416101UniPk.bed	6.9083e-17	0.000301943
wgEncodeAwgTfbsHaibHepg2Pol2Pcr2xUniPk.bed	2.9582e-16	0.000397237
wgEncodeAwgTfbsHaibHepg2Yy1sc281V0416101UniPk.bed	3.3804e-16	0.000491524
wgEncodeAwgTfbsHaibT47dFoxa1sc6553V0416102Dm002p1hUniPk.bed	4.4532e-16	0.000373411
wgEncodeAwgTfbsHaibHepg2RxraPcr1xUniPk.bed	1.6758e-15	0.000647207
wgEncodeAwgTfbsHaibA549Pol2Pcr2xEtoh02UniPk.bed	3.1045e-15	0.000295499
wgEncodeAwgTfbsSydhHepg2Pol2IggrabUniPk.bed	3.2635e-15	0.000439192
wgEncodeAwgTfbsHaibHepg2Pol24h8V0416102UniPk.bed	4.7575e-15	0.000468885
wgEncodeAwgTfbsHaibHepg2JundPcr1xUniPk.bed	1.4876e-14	0.000498053
wgEncodeAwgTfbsHaibHepg2Nficsc81335V0422111UniPk.bed	1.9496e-14	0.000464133
wgEncodeAwgTfbsHaibHepg2P300V0416101UniPk.bed	4.8166e-14	0.000431579
wgEncodeAwgTfbsSydhHepg2TbpIggrabUniPk.bed	4.3621e-13	0.000501567
wgEncodeAwgTfbsSydhH1hescSin3anb6001263IggrabUniPk.bed	7.9071e-13	0.000336191
wgEncodeAwgTfbsHaibHepg2Elf1sc631V0416101UniPk.bed	1.7467e-12	0.000466753
wgEncodeAwgTfbsHaibHepg2Fosl2V0416101UniPk.bed	2.1592e-12	0.000403832
wgEncodeAwgTfbsHaibGm12878Pax5c20Pcr1xUniPk.bed	2.6801e-12	0.000425567
wgEncodeAwgTfbsBroadK562Phf8a301772aUniPk.bed	2.8868e-12	0.000250676
wgEncodeAwgTfbsHaibHepg2Foxa2sc6554V0416101UniPk.bed	3.3339e-12	0.000260826
wgEncodeAwgTfbsHaibA549Yy1cV0422111Etoh02UniPk.bed	3.4299e-12	0.000670545
wgEncodeAwgTfbsSydhHelas3Ap2gammaUniPk.bed	6.1005e-12	0.000206404
wgEncodeAwgTfbsHaibHepg2Hdac2sc6296V0416101UniPk.bed	8.5543e-12	0.000365865
wgEncodeAwgTfbsHaibHepg2Sp1Pcr1xUniPk.bed	8.6567e-12	0.000366769
wgEncodeAwgTfbsHaibA549GrPcr1xDex5nmUniPk.bed	1.0979e-11	0.000753299
wgEncodeAwgTfbsHaibA549Tcf12V0422111Etoh02UniPk.bed	1.2742e-11	0.000490689
wgEncodeAwgTfbsHaibA549Ets1V0422111Etoh02UniPk.bed	2.1773e-11	0.00111303
wgEncodeAwgTfbsHaibA549Creb1sc240V0416102Dex100nmUniPk.bed	2.215e-11	0.000511891
wgEncodeAwgTfbsHaibK562Taf1V0416101UniPk.bed	2.6666e-11	0.000417727
wgEncodeAwgTfbsHaibA549GabpV0422111Etoh02UniPk.bed	2.768e-11	0.000609545
wgEncodeAwgTfbsSydhK562Ubtfsab1404509IggmusUniPk.bed	2.7988e-11	0.000365332
wgEncodeAwgTfbsSydhPbdePol2UcdUniPk.bed	3.5204e-11	0.000278918
wgEncodeAwgTfbsHaibHepg2SrfV0416101UniPk.bed	5.289e-11	0.0010134
wgEncodeAwgTfbsHaibH1hescTaf1V0416102UniPk.bed	8.2913e-11	0.000299919
wgEncodeAwgTfbsHaibHepg2Taf1Pcr2xUniPk.bed	9.251e-11	0.000375724
wgEncodeAwgTfbsSydhHelas3MaxIggrabUniPk.bed	1.3404e-10	0.000334097
wgEncodeAwgTfbsHaibA549Six5V0422111Etoh02UniPk.bed	2.9515e-10	0.00112672
wgEncodeAwgTfbsHaibA549NrsfV0422111Etoh02UniPk.bed	3.6192e-10	0.000675121
wgEncodeAwgTfbsUtaHepg2Pol2UniPk.bed	4.0457e-10	0.000337252
wgEncodeAwgTfbsUtaMcf7CmycSerumstvdUniPk.bed	4.3623e-10	0.000936548
wgEncodeAwgTfbsSydhK562Elk112771IggrabUniPk.bed	5.5031e-10	0.00157656
wgEncodeAwgTfbsHaibHelas3GabpPcr1xUniPk.bed	5.7126e-10	0.00076194
wgEncodeAwgTfbsHaibEcc1Pol2V0416102Dm002p1hUniPk.bed	7.3679e-10	0.000308694
wgEncodeAwgTfbsSydhGm12878Mazab85725IggmusUniPk.bed	8.2234e-10	0.000354785
wgEncodeAwgTfbsHaibA549GrPcr1xDex50nmUniPk.bed	8.2932e-10	0.000402343
wgEncodeAwgTfbsSydhHelas3Mazab85725IggrabUniPk.bed	8.5515e-10	0.000493662
wgEncodeAwgTfbsUtaA549Pol2UniPk.bed	9.9116e-10	0.000367954
wgEncodeAwgTfbsHaibA549GrPcr2xDex100nmUniPk.bed	1.0163e-09	0.000428642
wgEncodeAwgTfbsSydhMcf10aesPol2Etoh01UniPk.bed	1.2727e-09	0.000281457
wgEncodeAwgTfbsSydhK562Ccnt2UniPk.bed	1.3193e-09	0.000251531
wgEncodeAwgTfbsSydhHelas3Tcf7l2c9b92565UcdUniPk.bed	1.488e-09	0.000302715
wgEncodeAwgTfbsSydhHelas3Usf2IggmusUniPk.bed	1.6705e-09	0.000528949
wgEncodeAwgTfbsHaibGm12878Ebf1sc137065Pcr1xUniPk.bed	2.0491e-09	0.000213501
wgEncodeAwgTfbsHaibHepg2Usf1Pcr1xUniPk.bed	2.643e-09	0.000342401
wgEncodeAwgTfbsHaibHelas3Pol2Pcr1xUniPk.bed	2.7036e-09	0.000297635
wgEncodeAwgTfbsHaibHepg2Mbd4sc271530V0422111UniPk.bed	2.879e-09	0.000704109
wgEncodeAwgTfbsSydhGm18951Pol2IggmusUniPk.bed	3.049e-09	0.000307933
wgEncodeAwgTfbsHaibHepg2Sin3ak20Pcr1xUniPk.bed	3.1607e-09	0.000414558
wgEncodeAwgTfbsSydhGm19193Pol2IggmusUniPk.bed	3.3485e-09	0.000302128
wgEncodeAwgTfbsSydhMcf10aesPol2TamUniPk.bed	3.3742e-09	0.000354573
wgEncodeAwgTfbsHaibGm12878Pol2Pcr2xUniPk.bed	3.4202e-09	0.000181182
wgEncodeAwgTfbsSydhK562Pol2UniPk.bed	4.1121e-09	0.000237519
wgEncodeAwgTfbsSydhHelas3Pol2UniPk.bed	4.1807e-09	0.000247492
wgEncodeAwgTfbsSydhHelas3TbpIggrabUniPk.bed	5.4861e-09	0.000371709
wgEncodeAwgTfbsSydhGm12878Sin3anb6001263IggmusUniPk.bed	5.4935e-09	0.00042908
wgEncodeAwgTfbsUtaHelas3Pol2UniPk.bed	5.6763e-09	0.000332504
wgEncodeAwgTfbsHaibGm12878Mef2csc13268V0416101UniPk.bed	6.6319e-09	0.00055151
wgEncodeAwgTfbsSydhHelas3Elk112771IggrabUniPk.bed	7.7349e-09	0.000847765
wgEncodeAwgTfbsSydhGm12878Mxi1IggmusUniPk.bed	8.2079e-09	0.00035455
wgEncodeAwgTfbsUtaMcf7CtcfVehUniPk.bed	9.5539e-09	0.000147706
wgEncodeAwgTfbsSydhK562JundIggrabUniPk.bed	9.6254e-09	0.00026375
wgEncodeAwgTfbsHaibK562MaxV0416102UniPk.bed	1.0313e-08	0.000197936
wgEncodeAwgTfbsSydhMcf10aesE2f4TamHvdUniPk.bed	1.0447e-08	0.00047547
wgEncodeAwgTfbsHaibA549Elf1V0422111Etoh02UniPk.bed	1.2329e-08	0.000534845
wgEncodeAwgTfbsHaibGm12878Pmlsc71910V0422111UniPk.bed	1.3098e-08	0.000260091
wgEncodeAwgTfbsSydhHelas3Pol2s2IggrabUniPk.bed	1.6517e-08	0.00050473
wgEncodeAwgTfbsHaibK562Yy1V0416102UniPk.bed	1.904e-08	0.000222041
wgEncodeAwgTfbsSydhGm12878Elk112771IggmusUniPk.bed	2.152e-08	0.000823832
wgEncodeAwgTfbsHaibHepg2Cebpdsc636V0416101UniPk.bed	2.5523e-08	0.000459058
wgEncodeAwgTfbsHaibHelas3Taf1Pcr1xUniPk.bed	2.5526e-08	0.000330627
wgEncodeAwgTfbsSydhK562MaxIggrabUniPk.bed	2.6102e-08	0.000252326
wgEncodeAwgTfbsSydhHelas3Ap2alphaUniPk.bed	2.6759e-08	0.000209435
wgEncodeAwgTfbsHaibK562Egr1V0416101UniPk.bed	2.694e-08	0.000233043
wgEncodeAwgTfbsSydhHepg2Hnf4aForsklnUniPk.bed	2.7523e-08	0.000464654
wgEncodeAwgTfbsHaibHct116Pol24h8V0416101UniPk.bed	2.9576e-08	0.000206024
wgEncodeAwgTfbsSydhGm12878Chd2ab68301IggmusUniPk.bed	2.9962e-08	0.000376983
wgEncodeAwgTfbsHaibA549Usf1Pcr1xDex100nmUniPk.bed	3.1423e-08	0.000514121
wgEncodeAwgTfbsSydhImr90Pol2IggrabUniPk.bed	3.1692e-08	0.000208583
wgEncodeAwgTfbsHaibK562Pol24h8V0416101UniPk.bed	3.341e-08	0.00021909
wgEncodeAwgTfbsHaibSknshraUsf1sc8983V0416102UniPk.bed	3.5245e-08	0.000307592
wgEncodeAwgTfbsSydhH1hescMxi1IggrabUniPk.bed	3.84e-08	0.000722998
wgEncodeAwgTfbsHaibA549Taf1V0422111Etoh02UniPk.bed	4.0165e-08	0.000422199
wgEncodeAwgTfbsSydhHelas3Znf143IggrabUniPk.bed	4.2157e-08	0.000833889
wgEncodeAwgTfbsSydhGm12878Pol2IggmusUniPk.bed	4.2613e-08	0.000257264
wgEncodeAwgTfbsHaibK562Sin3ak20V0416101UniPk.bed	4.345e-08	0.000473232
wgEncodeAwgTfbsHaibK562Elf1sc631V0416102UniPk.bed	4.3796e-08	0.000308685
wgEncodeAwgTfbsHaibK562Pol2V0416101UniPk.bed	4.3825e-08	0.000207299
wgEncodeAwgTfbsSydhHelas3Corestsc30189IggrabUniPk.bed	4.6188e-08	0.000374912
wgEncodeAwgTfbsSydhK562Pol2Ifng6hUniPk.bed	4.6519e-08	0.000282269
wgEncodeAwgTfbsSydhK562Hmgn3UniPk.bed	4.976e-08	0.000302321
wgEncodeAwgTfbsSydhK562Corestsc30189IggrabUniPk.bed	5.1453e-08	0.000220398
wgEncodeAwgTfbsHaibHepg2Hnf4asc8987V0416101UniPk.bed	5.6597e-08	0.000278509
wgEncodeAwgTfbsHaibGm12878Tcf12Pcr1xUniPk.bed	5.6896e-08	0.000294959
wgEncodeAwgTfbsSydhHek293Pol2UniPk.bed	5.9227e-08	0.000448869
wgEncodeAwgTfbsHaibPanc1Pol24h8V0416101UniPk.bed	7.0874e-08	0.000346489
wgEncodeAwgTfbsBroadK562Plu1UniPk.bed	7.7887e-08	0.000172328
wgEncodeAwgTfbsSydhHepg2Mazab85725IggrabUniPk.bed	1.0666e-07	0.000377377
wgEncodeAwgTfbsUtaHepg2CmycUniPk.bed	1.1974e-07	0.000790296
wgEncodeAwgTfbsBroadK562Rbbp5a300109aUniPk.bed	1.2132e-07	0.000156078
wgEncodeAwgTfbsHaibGm12878Pu1Pcr1xUniPk.bed	1.3966e-07	0.000215353
wgEncodeAwgTfbsHaibGm12878Six5Pcr1xUniPk.bed	1.5168e-07	0.00119028
wgEncodeAwgTfbsSydhHepg2Bhlhe40cIggrabUniPk.bed	1.5264e-07	0.000328738
wgEncodeAwgTfbsHaibH1hescPol2V0416102UniPk.bed	1.571e-07	0.000214698
wgEncodeAwgTfbsSydhH1hescZnf143IggrabUniPk.bed	1.633e-07	0.000255715
wgEncodeAwgTfbsHaibGm12878Egr1Pcr2xUniPk.bed	1.6842e-07	0.000315819
wgEncodeAwgTfbsHaibA549Fosl2V0422111Etoh02UniPk.bed	1.8374e-07	0.000225855
wgEncodeAwgTfbsSydhHelas3Chd2IggrabUniPk.bed	1.8479e-07	0.000233876
wgEncodeAwgTfbsHaibA549Zbtb33V0422111Etoh02UniPk.bed	1.8691e-07	0.000675929
wgEncodeAwgTfbsHaibA549Sin3ak20V0422111Etoh02UniPk.bed	1.8867e-07	0.000663068
wgEncodeAwgTfbsUtaHuvecPol2UniPk.bed	1.9384e-07	0.000289358
wgEncodeAwgTfbsHaibGm12878Yy1sc281Pcr1xUniPk.bed	2.084e-07	0.000189395
wgEncodeAwgTfbsHaibH1hescPol24h8V0416102UniPk.bed	3.0366e-07	0.000329184
wgEncodeAwgTfbsHaibGm12878Runx3sc101553V0422111UniPk.bed	3.8457e-07	0.000143662
wgEncodeAwgTfbsHaibSknshraYy1sc281V0416102UniPk.bed	3.8964e-07	0.000363221
wgEncodeAwgTfbsSydhGm12878Nrf1IggmusUniPk.bed	4.0701e-07	0.000768035
wgEncodeAwgTfbsHaibA549Bcl3V0422111Etoh02UniPk.bed	4.4191e-07	0.000515384
wgEncodeAwgTfbsHaibHepg2GabpPcr2xUniPk.bed	4.567e-07	0.000594227
wgEncodeAwgTfbsHaibGm12878Mef2aPcr1xUniPk.bed	4.6061e-07	0.00035598
wgEncodeAwgTfbsSydhK562CmycIfng30UniPk.bed	4.7741e-07	0.000199409
wgEncodeAwgTfbsHaibHuvecPol2Pcr1xUniPk.bed	5.4354e-07	0.000240002
wgEncodeAwgTfbsSydhGm19099Pol2IggmusUniPk.bed	5.5053e-07	0.000191592
wgEncodeAwgTfbsHaibH1hescGabpPcr1xUniPk.bed	5.9366e-07	0.000561839
wgEncodeAwgTfbsHaibGm12878Irf4sc6059Pcr1xUniPk.bed	6.584e-07	0.000301392
wgEncodeAwgTfbsSydhK562Mazab85725IggrabUniPk.bed	6.715e-07	0.000202658
wgEncodeAwgTfbsSydhHepg2Usf2IggrabUniPk.bed	6.8685e-07	0.000471961
wgEncodeAwgTfbsHaibSknshNrsfPcr2xUniPk.bed	7.0444e-07	0.000323597
wgEncodeAwgTfbsHaibH1hescTaf7sc101167V0416102UniPk.bed	7.2275e-07	0.000366689
wgEncodeAwgTfbsSydhGm10847Pol2IggmusUniPk.bed	7.252e-07	0.000441722
wgEncodeAwgTfbsHaibGm12878Sp1Pcr1xUniPk.bed	7.2532e-07	0.000363977
wgEncodeAwgTfbsSydhNb4Pol2UniPk.bed	7.5662e-07	0.000306755
wgEncodeAwgTfbsSydhGm18526Pol2IggmusUniPk.bed	7.6162e-07	0.00023268
wgEncodeAwgTfbsHaibK562Ets1V0416101UniPk.bed	7.8241e-07	0.000391516
wgEncodeAwgTfbsSydhH1hescTbpIggrabUniPk.bed	8.6684e-07	0.000228692
wgEncodeAwgTfbsHaibU87Pol24h8V0416101UniPk.bed	1.0334e-06	0.000179498
wgEncodeAwgTfbsHaibGm12878GabpPcr2xUniPk.bed	1.0745e-06	0.000795607
wgEncodeAwgTfbsBroadK562Chd1a301218aUniPk.bed	1.1119e-06	0.000254028
wgEncodeAwgTfbsHaibHct116Yy1sc281V0416101UniPk.bed	1.1151e-06	0.000398623
wgEncodeAwgTfbsHaibGm12878Pax5n19Pcr1xUniPk.bed	1.136e-06	0.000292255
wgEncodeAwgTfbsSydhHepg2Arid3anb100279IggrabUniPk.bed	1.2011e-06	0.000304464
wgEncodeAwgTfbsHaibK562Sp2sc643V0416102UniPk.bed	1.2118e-06	0.00102168
wgEncodeAwgTfbsHaibHepg2Hnf4gsc6558V0416101UniPk.bed	1.2144e-06	0.000241742
wgEncodeAwgTfbsSydhGm12878Znf143166181apUniPk.bed	1.2681e-06	0.000256675
wgEncodeAwgTfbsBroadK562Sap3039731UniPk.bed	1.3971e-06	0.000248476
wgEncodeAwgTfbsHaibK562Yy1V0416101UniPk.bed	1.4347e-06	0.000302238
wgEncodeAwgTfbsHaibGm12878Pol24h8Pcr1xUniPk.bed	1.5156e-06	0.000151917
wgEncodeAwgTfbsSydhGm12878Pol2s2IggmusUniPk.bed	1.5481e-06	0.000410211
wgEncodeAwgTfbsHaibGm12878Bclaf101388V0416101UniPk.bed	1.5845e-06	0.000589577
wgEncodeAwgTfbsHaibH1hescSix5Pcr1xUniPk.bed	1.7253e-06	0.00115385
wgEncodeAwgTfbsSydhHelas3Elk4UcdUniPk.bed	1.9478e-06	0.000494228
wgEncodeAwgTfbsHaibGm12878SrfPcr2xUniPk.bed	2.2255e-06	0.000569115
wgEncodeAwgTfbsSydhHelas3Mxi1af4185IggrabUniPk.bed	2.3335e-06	0.000389992
wgEncodeAwgTfbsUtaK562Pol2UniPk.bed	2.4984e-06	0.000252197
wgEncodeAwgTfbsHaibK562GabpV0416101UniPk.bed	2.762e-06	0.000432953
wgEncodeAwgTfbsSydhK562Chd2ab68301IggrabUniPk.bed	3.0899e-06	0.000658254
wgEncodeAwgTfbsHaibGm12878Pou2f2Pcr1xUniPk.bed	3.1432e-06	0.000230803
wgEncodeAwgTfbsSydhHelas3Brca1a300IggrabUniPk.bed	3.2057e-06	0.000508579
wgEncodeAwgTfbsHaibGm12891Pou2f2Pcr1xUniPk.bed	3.5032e-06	0.000342543
wgEncodeAwgTfbsHaibA549P300V0422111Etoh02UniPk.bed	3.514e-06	0.000285224
wgEncodeAwgTfbsHaibGm12878Ets1Pcr1xUniPk.bed	3.5374e-06	0.000870049
wgEncodeAwgTfbsHaibK562Six5Pcr1xUniPk.bed	3.6914e-06	0.00109223
wgEncodeAwgTfbsHaibH1hescEgr1V0416102UniPk.bed	3.699e-06	0.000241834
wgEncodeAwgTfbsHaibGm12878Elf1sc631V0416101UniPk.bed	4.0121e-06	0.000299711
wgEncodeAwgTfbsHaibEcc1GrV0416102Dex100nmUniPk.bed	4.2533e-06	0.000429381
wgEncodeAwgTfbsSydhH1hescGtf2f1IggrabUniPk.bed	4.325e-06	0.000691433
wgEncodeAwgTfbsUchicagoK562Egata2UniPk.bed	4.3485e-06	0.000263667
wgEncodeAwgTfbsSydhPbdeGata1UcdUniPk.bed	4.7325e-06	0.000125821
wgEncodeAwgTfbsBroadK562Pol2bUniPk.bed	4.7787e-06	0.000164859
wgEncodeAwgTfbsSydhRajiPol2UcdUniPk.bed	5.102e-06	0.000217952
wgEncodeAwgTfbsHaibGm12892Yy1V0416101UniPk.bed	5.2053e-06	0.000205151
wgEncodeAwgTfbsSydhK562CmycIfna30UniPk.bed	5.3701e-06	0.000373702
wgEncodeAwgTfbsSydhGm12878Tblr1ab24550IggmusUniPk.bed	5.385e-06	0.000381916
wgEncodeAwgTfbsSydhK562Pol2Ifna6hUniPk.bed	5.4729e-06	0.000312109
wgEncodeAwgTfbsHaibHct116Zbtb33V0416101UniPk.bed	5.8676e-06	0.000882948
wgEncodeAwgTfbsUtaGlioblaPol2UniPk.bed	6.0652e-06	0.000286075
wgEncodeAwgTfbsSydhGm12878TbpIggmusUniPk.bed	6.7416e-06	0.000319501
wgEncodeAwgTfbsUtaMcf7CtcfUniPk.bed	6.8721e-06	0.000133944
wgEncodeAwgTfbsSydhGm12891Pol2IggmusUniPk.bed	7.3165e-06	0.000186138
wgEncodeAwgTfbsHaibGm12892Pol2V0416102UniPk.bed	7.3175e-06	0.000221783
wgEncodeAwgTfbsHaibK562Usf1V0416101UniPk.bed	7.5861e-06	0.000243841
wgEncodeAwgTfbsSydhGm18505Pol2IggmusUniPk.bed	7.7909e-06	0.000126085
wgEncodeAwgTfbsUtaMcf7CtcfSerumstimUniPk.bed	8.0822e-06	9.76392e-05
wgEncodeAwgTfbsHaibHepg2Tead4sc101184V0422111UniPk.bed	8.0897e-06	0.000294374
wgEncodeAwgTfbsSydhA549Pol2s2IggrabUniPk.bed	8.3793e-06	0.000719514
wgEncodeAwgTfbsUtaProgfibPol2UniPk.bed	9.8769e-06	0.000293949
wgEncodeAwgTfbsUtaGm12878Pol2UniPk.bed	9.8885e-06	0.000291439
wgEncodeAwgTfbsSydhK562Pol2Ifng30UniPk.bed	9.9938e-06	0.000323602
wgEncodeAwgTfbsSydhA549MaxIggrabUniPk.bed	1.1005e-05	0.000342845
wgEncodeAwgTfbsHaibK562Nr2f2sc271940V0422111UniPk.bed	1.1515e-05	0.000225639
wgEncodeAwgTfbsSydhK562Gata2UcdUniPk.bed	1.1623e-05	0.00038844
wgEncodeAwgTfbsSydhK562CmycIggrabUniPk.bed	1.2138e-05	0.00019617
wgEncodeAwgTfbsSydhK562TbpIggmusUniPk.bed	1.3304e-05	0.000295511
wgEncodeAwgTfbsHaibA549Usf1Pcr1xEtoh02UniPk.bed	1.3544e-05	0.000293897
wgEncodeAwgTfbsSydhHepg2Chd2ab68301IggrabUniPk.bed	1.3691e-05	0.000655955
wgEncodeAwgTfbsHaibEcc1Foxa1sc6553V0416102Dm002p1hUniPk.bed	1.3819e-05	0.000495576
wgEncodeAwgTfbsHaibGm12891Pol2Pcr1xUniPk.bed	1.6515e-05	0.000217779
wgEncodeAwgTfbsHaibGm12891Pol24h8Pcr1xUniPk.bed	1.6896e-05	0.000234832
wgEncodeAwgTfbsSydhHek293Tcf7l2UcdUniPk.bed	1.7407e-05	0.000260963
wgEncodeAwgTfbsSydhHek293Elk4UcdUniPk.bed	1.8039e-05	0.00149203
wgEncodeAwgTfbsSydhK562CmycIfna6hUniPk.bed	2.2691e-05	0.000334772
wgEncodeAwgTfbsSydhHepg2MaxIggrabUniPk.bed	2.3686e-05	0.000295584
wgEncodeAwgTfbsSydhGm15510Pol2IggmusUniPk.bed	2.6447e-05	0.000266383
wgEncodeAwgTfbsSydhK562Irf1Ifng6hUniPk.bed	3.6174e-05	0.000358919
wgEncodeAwgTfbsHaibGm12891Yy1sc281V0416101UniPk.bed	3.9354e-05	0.000325101
wgEncodeAwgTfbsSydhNb4MaxUniPk.bed	3.9432e-05	0.000150962
wgEncodeAwgTfbsHaibHepg2Sp2V0422111UniPk.bed	3.9636e-05	0.000980409
wgEncodeAwgTfbsHaibSknshTaf1V0416101UniPk.bed	4.1069e-05	0.000324611
wgEncodeAwgTfbsSydhGm12878Ebf1sc137065UniPk.bed	4.1103e-05	0.000148982
wgEncodeAwgTfbsSydhK562Ubfsc13125IggmusUniPk.bed	4.7345e-05	0.000400295
wgEncodeAwgTfbsHaibGm12878Taf1Pcr1xUniPk.bed	4.8691e-05	0.000277976
wgEncodeAwgTfbsHaibGm12878Nfatc1sc17834V0422111UniPk.bed	5.0193e-05	0.000153622
wgEncodeAwgTfbsSydhGm18951NfkbTnfaIggrabUniPk.bed	5.2119e-05	0.000306013
wgEncodeAwgTfbsHaibSknmcFoxp2Pcr2xUniPk.bed	5.3445e-05	0.000307931
wgEncodeAwgTfbsHaibK562E2f6V0416102UniPk.bed	5.3678e-05	0.000198299
wgEncodeAwgTfbsSydhGm12878Stat3IggmusUniPk.bed	5.7701e-05	0.000525565
wgEncodeAwgTfbsHaibK562Pu1Pcr1xUniPk.bed	5.808e-05	0.000199885
wgEncodeAwgTfbsBroadH1hescRbbp5a300109aUniPk.bed	5.9721e-05	0.000170099
wgEncodeAwgTfbsSydhGm12878MaxIggmusUniPk.bed	6.0491e-05	0.000239138
wgEncodeAwgTfbsHaibH1hescSp1Pcr1xUniPk.bed	6.2505e-05	0.000271839
wgEncodeAwgTfbsSydhHepg2Srebp1InslnUniPk.bed	6.8174e-05	0.000769039
wgEncodeAwgTfbsHaibSknmcPol24h8V0416101UniPk.bed	6.8566e-05	0.000154126
wgEncodeAwgTfbsHaibHepg2Cebpbsc150V0416101UniPk.bed	6.9001e-05	0.000171131
wgEncodeAwgTfbsBroadK562Hdac1sc6298UniPk.bed	6.9721e-05	0.000239378
wgEncodeAwgTfbsSydhMcf10aesCmycTam14hHvdUniPk.bed	7.3708e-05	0.000195609
wgEncodeAwgTfbsSydhGm12892Pol2IggmusUniPk.bed	7.7619e-05	0.000141262
wgEncodeAwgTfbsHaibHepg2Zbtb7aV0416101UniPk.bed	7.8011e-05	0.000310901
wgEncodeAwgTfbsUtaH1hescPol2UniPk.bed	8.1308e-05	0.000266966
wgEncodeAwgTfbsSydhGm19099NfkbTnfaIggrabUniPk.bed	8.1545e-05	0.000460044
wgEncodeAwgTfbsSydhK562Pol2Ifna30UniPk.bed	8.4009e-05	0.000223031
wgEncodeAwgTfbsSydhK562P300IggrabUniPk.bed	8.478e-05	0.000191008
wgEncodeAwgTfbsHaibHuvecPol24h8V0416101UniPk.bed	9.1567e-05	0.000159704
wgEncodeAwgTfbsHaibA549Usf1V0422111Etoh02UniPk.bed	9.4324e-05	0.000333333
wgEncodeAwgTfbsHaibSknshSin3ak20V0416101UniPk.bed	9.9104e-05	0.000217957
wgEncodeAwgTfbsHaibGm12878Bcl11aPcr1xUniPk.bed	0.00010221	0.000199762
wgEncodeAwgTfbsHaibGm12878Pbx3Pcr1xUniPk.bed	0.00010245	0.000360638
wgEncodeAwgTfbsSydhHct116Pol2UcdUniPk.bed	0.00010384	0.000286281
wgEncodeAwgTfbsSydhHelas3Baf170IggmusUniPk.bed	0.00011937	0.000906999
wgEncodeAwgTfbsHaibH1hescSin3ak20Pcr1xUniPk.bed	0.00012251	0.000427264
wgEncodeAwgTfbsHaibGm12878Foxm1sc502V0422111UniPk.bed	0.00012571	0.000151475
wgEncodeAwgTfbsHaibGm12878Atf2sc81188V0422111UniPk.bed	0.00012986	0.000134213
wgEncodeAwgTfbsSydhGm12878E2f4IggmusUniPk.bed	0.00013038	0.00064667
wgEncodeAwgTfbsHaibK562Taf7sc101167V0416101UniPk.bed	0.0001378	0.000692995
wgEncodeAwgTfbsSydhK562Znf143IggrabUniPk.bed	0.00013893	0.000191715
wgEncodeAwgTfbsUtaK562CmycUniPk.bed	0.00013975	0.000295254
wgEncodeAwgTfbsSydhHelas3CebpbIggrabUniPk.bed	0.00015132	9.97412e-05
wgEncodeAwgTfbsHaibGm12892Pax5c20V0416101UniPk.bed	0.00016076	0.000277749
wgEncodeAwgTfbsHaibH1hescYy1sc281V0416102UniPk.bed	0.00016104	0.000147948
wgEncodeAwgTfbsUtaMcf7CtcfEstroUniPk.bed	0.00016137	7.46248e-05
wgEncodeAwgTfbsSydhHek293tZnf263UcdUniPk.bed	0.00016638	9.33969e-05
wgEncodeAwgTfbsSydhHepg2Tcf7l2UcdUniPk.bed	0.00017903	0.000542086
wgEncodeAwgTfbsHaibGm12891Pu1Pcr1xUniPk.bed	0.00019155	0.000134476
wgEncodeAwgTfbsHaibSknshPol24h8V0416101UniPk.bed	0.00019161	0.000150033
wgEncodeAwgTfbsSydhH1hescNrf1IggrabUniPk.bed	0.0001978	0.000470385
wgEncodeAwgTfbsSydhK562Gtf2f1ab28179IggrabUniPk.bed	0.00020964	0.000759665
wgEncodeAwgTfbsHaibK562Pmlsc71910V0422111UniPk.bed	0.00021123	0.00018843
wgEncodeAwgTfbsUchicagoK562EjundUniPk.bed	0.00021126	0.0001781
wgEncodeAwgTfbsSydhHelas3Stat1Ifng30UniPk.bed	0.00021657	0.000240363
wgEncodeAwgTfbsSydhHelas3Rfx5200401194IggrabUniPk.bed	0.00023177	0.000220479
wgEncodeAwgTfbsSydhHelas3Hae2f1UniPk.bed	0.00023309	0.000121821
wgEncodeAwgTfbsSydhHelas3CmycUniPk.bed	0.00024256	0.000247889
wgEncodeAwgTfbsUtaHuvecCmycUniPk.bed	0.00024591	0.000405029
wgEncodeAwgTfbsUtaMcf7CtcfSerumstvdUniPk.bed	0.00025841	0.000101999
wgEncodeAwgTfbsHaibSknshraP300V0416102UniPk.bed	0.00028002	0.000109434
wgEncodeAwgTfbsSydhH1hescMaxUcdUniPk.bed	0.00028661	0.000218724
wgEncodeAwgTfbsSydhHct116Tcf7l2UcdUniPk.bed	0.00029354	0.000150144
wgEncodeAwgTfbsSydhHelas3Ini1IggmusUniPk.bed	0.00031074	0.000111373
wgEncodeAwgTfbsHaibU87NrsfPcr2xUniPk.bed	0.00034196	0.000255397
wgEncodeAwgTfbsHaibA549GrPcr1xDex500pmUniPk.bed	0.0003433	0.00141695
wgEncodeAwgTfbsHaibK562Mef2aV0416101UniPk.bed	0.0003464	0.000499317
wgEncodeAwgTfbsHaibH1hescNrsfV0416102UniPk.bed	0.00035042	0.000230424
wgEncodeAwgTfbsSydhHepg2Pol2s2IggrabUniPk.bed	0.00035761	0.000413678
wgEncodeAwgTfbsSydhMcf10aesCmycEtoh01HvdUniPk.bed	0.00036329	0.000112607
wgEncodeAwgTfbsSydhMcf10aesCfosTam112hHvdUniPk.bed	0.00036829	5.99571e-05
wgEncodeAwgTfbsHaibH1hescNanogsc33759V0416102UniPk.bed	0.00036973	0.000280039
wgEncodeAwgTfbsHaibGm12891Taf1Pcr1xUniPk.bed	0.00037266	0.000261717
wgEncodeAwgTfbsHaibGm12892Pol24h8V0416102UniPk.bed	0.00038261	0.000181907
wgEncodeAwgTfbsSydhK562CmycIfng6hUniPk.bed	0.00038461	0.000187567
wgEncodeAwgTfbsSydhK562Bhlhe40nb100IggrabUniPk.bed	0.0003902	0.000173747
wgEncodeAwgTfbsSydhK562CmycUniPk.bed	0.00041724	0.000382173
wgEncodeAwgTfbsSydhA549CebpbIggrabUniPk.bed	0.00046656	0.000125165
wgEncodeAwgTfbsHaibHepg2NrsfPcr2xUniPk.bed	0.00049154	0.000417867
wgEncodeAwgTfbsHaibGm12878Nficsc81335V0422111UniPk.bed	0.00054103	0.00015155
wgEncodeAwgTfbsSydhHepg2Corestsc30189IggrabUniPk.bed	0.00057822	0.00046207
wgEncodeAwgTfbsSydhK562Atf106325UniPk.bed	0.00059324	0.00026964
wgEncodeAwgTfbsSydhHuvecPol2UniPk.bed	0.00060223	0.00021109
wgEncodeAwgTfbsHaibK562Atf3V0416101UniPk.bed	0.0006367	0.000270064
wgEncodeAwgTfbsSydhGm12878Tr4UniPk.bed	0.00065847	0.00101231
wgEncodeAwgTfbsSydhGm12878Bhlhe40cIggmusUniPk.bed	0.00067916	0.000254713
wgEncodeAwgTfbsSydhHelas3MafkIggrabUniPk.bed	0.00068134	0.000214903
wgEncodeAwgTfbsSydhHepg2Rfx5200401194IggrabUniPk.bed	0.00070095	0.000348972
wgEncodeAwgTfbsSydhShsy5yGata2UcdUniPk.bed	0.00078423	0.000103355
wgEncodeAwgTfbsSydhHepg2Brca1a300IggrabUniPk.bed	0.00079576	0.00119515
wgEncodeAwgTfbsSydhNb4CmycUniPk.bed	0.00087715	0.000164368
wgEncodeAwgTfbsHaibGm12878Tcf3Pcr1xUniPk.bed	0.00091012	0.00014784
wgEncodeAwgTfbsHaibK562Sp1Pcr1xUniPk.bed	0.00097173	0.000436852
wgEncodeAwgTfbsHaibGm12878Bcl3V0416101UniPk.bed	0.00099933	0.000231702
wgEncodeAwgTfbsBroadHuvecPol2bUniPk.bed	0.0010337	0.000252876
wgEncodeAwgTfbsSydhHepg2CebpbForsklnUniPk.bed	0.001054	0.000111117
wgEncodeAwgTfbsHaibH1hescTcf12Pcr1xUniPk.bed	0.0010928	0.000233522
wgEncodeAwgTfbsHaibGm12878BatfPcr1xUniPk.bed	0.0011187	9.98108e-05
wgEncodeAwgTfbsSydhMcf10aesStat3Etoh01bUniPk.bed	0.0011405	0.000102974
wgEncodeAwgTfbsHaibH1hescJundV0416102UniPk.bed	0.0012517	0.000317534
wgEncodeAwgTfbsBroadHsmmEzh239875UniPk.bed	0.0012545	0.000359568
wgEncodeAwgTfbsSydhHepg2Smc3ab9263IggrabUniPk.bed	0.0012573	0.000145304
wgEncodeAwgTfbsHaibHepg2Tcf12Pcr1xUniPk.bed	0.0012732	0.000873043
wgEncodeAwgTfbsSydhH1hescBrca1IggrabUniPk.bed	0.0014128	0.000821511
wgEncodeAwgTfbsSydhHek293Kap1UcdUniPk.bed	0.0014732	9.54965e-05
wgEncodeAwgTfbsHaibA549Atf3V0422111Etoh02UniPk.bed	0.0014995	0.000417854
wgEncodeAwgTfbsSydhGm12878Stat1UniPk.bed	0.001539	0.000717338
wgEncodeAwgTfbsHaibH1hescBcl11aPcr1xUniPk.bed	0.0015439	9.19114e-05
wgEncodeAwgTfbsSydhHuvecMaxUniPk.bed	0.0015477	0.000256062
wgEncodeAwgTfbsSydhK562Pol2s2IggrabUniPk.bed	0.0015551	0.000344828
wgEncodeAwgTfbsHaibPfsk1Foxp2Pcr2xUniPk.bed	0.0015685	0.000172887
wgEncodeAwgTfbsBroadDnd41Ezh239875UniPk.bed	0.0017328	0.000449111
wgEncodeAwgTfbsSydhGm12891NfkbTnfaIggrabUniPk.bed	0.0017381	0.000114971
wgEncodeAwgTfbsSydhGm12878NfkbTnfaIggrabUniPk.bed	0.0017861	0.000182398
wgEncodeAwgTfbsHaibHepg2Bhlhe40V0416101UniPk.bed	0.0020342	0.000345325
wgEncodeAwgTfbsSydhK562Stat1Ifng6hUniPk.bed	0.0020443	0.000779884
wgEncodeAwgTfbsHaibHelas3NrsfPcr1xUniPk.bed	0.002169	0.000317862
wgEncodeAwgTfbsHaibGm12892Taf1V0416102UniPk.bed	0.002303	0.000192154
wgEncodeAwgTfbsHaibH1hescSp2V0422111UniPk.bed	0.0023553	0.000617701
wgEncodeAwgTfbsHaibHepg2Zbtb33Pcr1xUniPk.bed	0.0024039	0.000501164
wgEncodeAwgTfbsSydhHepg2CebpbIggrabUniPk.bed	0.0024736	5.90148e-05
wgEncodeAwgTfbsHaibGm12891Pax5c20V0416101UniPk.bed	0.0025529	0.000514972
wgEncodeAwgTfbsSydhHelas3Nrf1IggmusUniPk.bed	0.0027255	0.000597033
wgEncodeAwgTfbsUtaGm12891CtcfUniPk.bed	0.0027642	6.84959e-05
wgEncodeAwgTfbsUtaHelas3CmycUniPk.bed	0.0030723	0.000443442
wgEncodeAwgTfbsSydhHepg2Tr4UcdUniPk.bed	0.0031957	0.000404728
wgEncodeAwgTfbsSydhK562Gtf2bUniPk.bed	0.0033609	0.000243496
wgEncodeAwgTfbsSydhHelas3E2f4UniPk.bed	0.0038683	0.000208313
wgEncodeAwgTfbsSydhMcf10aesStat3Etoh01UniPk.bed	0.0039295	0.000132117
wgEncodeAwgTfbsSydhGm12878Pol2UniPk.bed	0.0044407	0.00018983
wgEncodeAwgTfbsSydhMcf10aesCfosTam14hHvdUniPk.bed	0.0047412	5.51135e-05
wgEncodeAwgTfbsSydhHepg2CjunIggrabUniPk.bed	0.0048825	0.000181976
wgEncodeAwgTfbsSydhGm12878Ikzf1iknuclaUniPk.bed	0.0052066	0.000172538
wgEncodeAwgTfbsSydhK562Nrf1IggrabUniPk.bed	0.0052353	0.00047954
wgEncodeAwgTfbsHaibK562SrfV0416101UniPk.bed	0.0054294	0.000148073
wgEncodeAwgTfbsSydhK562Gata1UcdUniPk.bed	0.0056791	0.000405053
wgEncodeAwgTfbsHaibK562NrsfV0416102UniPk.bed	0.006842	0.000177398
wgEncodeAwgTfbsSydhHelas3Zkscan1hpa006672IggrabUniPk.bed	0.0068688	0.000447495
wgEncodeAwgTfbsSydhGm12878Rfx5200401194IggmusUniPk.bed	0.0069086	0.000387397
wgEncodeAwgTfbsSydhHelas3Gtf2f1ab28179IggrabUniPk.bed	0.0071259	0.000208362
wgEncodeAwgTfbsBroadHelas3Pol2bUniPk.bed	0.0072505	0.000177861
wgEncodeAwgTfbsSydhGm15510NfkbTnfaIggrabUniPk.bed	0.0076753	0.000181571
wgEncodeAwgTfbsSydhK562Yy1UcdUniPk.bed	0.0079052	0.000339832
wgEncodeAwgTfbsSydhNt2d1Yy1UcdUniPk.bed	0.0080871	0.000420839
wgEncodeAwgTfbsHaibK562Bclaf101388Pcr1xUniPk.bed	0.0081589	0.000378947
wgEncodeAwgTfbsHaibGm12878P300Pcr1xUniPk.bed	0.0081707	0.000360146
wgEncodeAwgTfbsHaibHepg2Rad21V0416101UniPk.bed	0.0087347	8.53438e-05
wgEncodeAwgTfbsHaibH1hescHdac2sc6296V0416102UniPk.bed	0.0092829	0.000191075
wgEncodeAwgTfbsUwGm12873CtcfUniPk.bed	0.0096902	8.89499e-05
wgEncodeAwgTfbsSydhGm12878WhipIggmusUniPk.bed	0.0098487	0.000179665
wgEncodeAwgTfbsSydhHepg2JundIggrabUniPk.bed	0.010067	9.80696e-05
wgEncodeAwgTfbsHaibPanc1NrsfPcr2xUniPk.bed	0.010071	0.000369883
wgEncodeAwgTfbsBroadHepg2Ezh239875UniPk.bed	0.010154	0.000190989
wgEncodeAwgTfbsHaibGm12878Mta3sc81325V0422111UniPk.bed	0.010401	8.41166e-05
wgEncodeAwgTfbsHaibK562Tead4sc101184V0422111UniPk.bed	0.011741	0.000119396
wgEncodeAwgTfbsHaibK562Hdac2sc6296V0416102UniPk.bed	0.011905	0.000149127
wgEncodeAwgTfbsSydhHelas3E2f6UniPk.bed	0.012195	0.000286039
wgEncodeAwgTfbsSydhK562E2f6UcdUniPk.bed	0.012803	0.000169986
wgEncodeAwgTfbsSydhHelas3NfyaIggrabUniPk.bed	0.012895	0.000171226
wgEncodeAwgTfbsSydhHepg2Rad21IggrabUniPk.bed	0.013498	6.36658e-05
wgEncodeAwgTfbsSydhHuvecCfosUcdUniPk.bed	0.01359	8.23944e-05
wgEncodeAwgTfbsSydhPanc1Tcf7l2UcdUniPk.bed	0.013719	8.05124e-05
wgEncodeAwgTfbsSydhK562Corestab24166IggrabUniPk.bed	0.015193	0.000243442
wgEncodeAwgTfbsSydhH1hescChd2IggrabUniPk.bed	0.015622	0.00028412
wgEncodeAwgTfbsSydhGm12878P300IggmusUniPk.bed	0.015718	0.000131638
wgEncodeAwgTfbsHaibGm12878NrsfPcr1xUniPk.bed	0.015737	0.000287833
wgEncodeAwgTfbsSydhHepg2Maffm8194IggrabUniPk.bed	0.0161	0.000102956
wgEncodeAwgTfbsSydhK562Mxi1af4185IggrabUniPk.bed	0.016149	0.000279365
wgEncodeAwgTfbsUwMcf7CtcfUniPk.bed	0.016214	5.24272e-05
wgEncodeAwgTfbsSydhHelas3NfybIggrabUniPk.bed	0.01762	0.000152206
wgEncodeAwgTfbsSydhHepg2P300sc582IggrabUniPk.bed	0.017682	0.000269582
wgEncodeAwgTfbsBroadK562CtcfUniPk.bed	0.019343	5.08304e-05
wgEncodeAwgTfbsBroadHelas3CtcfUniPk.bed	0.019407	6.4297e-05
wgEncodeAwgTfbsSydhGm12878Chd1a301218aIggmusUniPk.bed	0.019785	0.000160806
wgEncodeAwgTfbsSydhImr90MafkIggrabUniPk.bed	0.019935	7.84788e-05
wgEncodeAwgTfbsBroadNhekPol2bUniPk.bed	0.020354	0.000183657
wgEncodeAwgTfbsHaibH1hescSp4v20V0422111UniPk.bed	0.020622	0.000317976
wgEncodeAwgTfbsHaibH1hescAtf2sc81188V0422111UniPk.bed	0.021242	0.000233299
wgEncodeAwgTfbsSydhK562E2f4UcdUniPk.bed	0.021917	0.000213435
wgEncodeAwgTfbsSydhMcf10aesStat3Etoh01cUniPk.bed	0.022673	6.63912e-05
wgEncodeAwgTfbsSydhMcf10aesCfosEtoh01HvdUniPk.bed	0.02275	4.85171e-05
wgEncodeAwgTfbsHaibPanc1Sin3ak20V0416101UniPk.bed	0.022988	9.77278e-05
wgEncodeAwgTfbsHaibK562Cebpbsc150V0422111UniPk.bed	0.023061	7.82726e-05
wgEncodeAwgTfbsSydhHelas3CfosUniPk.bed	0.023346	0.000184369
wgEncodeAwgTfbsSydhGm12878Usf2IggmusUniPk.bed	0.023551	0.000174178
wgEncodeAwgTfbsHaibK562Zbtb7asc34508V0416101UniPk.bed	0.024363	7.24099e-05
wgEncodeAwgTfbsHaibH1hescP300V0416102UniPk.bed	0.024949	0.000146571
wgEncodeAwgTfbsHaibH1hescUsf1Pcr1xUniPk.bed	0.025191	4.28328e-05
wgEncodeAwgTfbsSydhGm12892NfkbTnfaIggrabUniPk.bed	0.025327	0.000105009
wgEncodeAwgTfbsUwCaco2CtcfUniPk.bed	0.025693	3.80087e-05
wgEncodeAwgTfbsUwHpfCtcfUniPk.bed	0.027069	3.8252e-05
wgEncodeAwgTfbsSydhMcf10aesCfosTamHvdUniPk.bed	0.028344	5.82834e-05
wgEncodeAwgTfbsBroadK562Hdac6a301341aUniPk.bed	0.028572	0.000745815
wgEncodeAwgTfbsSydhH1hescJundIggrabUniPk.bed	0.028761	0.000211485
wgEncodeAwgTfbsHaibK562Cbx3sc101004V0422111UniPk.bed	0.029013	0.000100369
wgEncodeAwgTfbsSydhK562Tal1sc12984IggmusUniPk.bed	0.029821	7.24574e-05
wgEncodeAwgTfbsHaibGm12878Stat5asc74442V0422111UniPk.bed	0.030444	0.000185732
wgEncodeAwgTfbsSydhH1hescCtbp2UcdUniPk.bed	0.03086	0.000136035
wgEncodeAwgTfbsHaibH1hescRxraV0416102UniPk.bed	0.031305	8.73212e-05
wgEncodeAwgTfbsHaibSknshNrsfV0416101UniPk.bed	0.031488	0.000209073
wgEncodeAwgTfbsHaibK562Stat5asc74442V0422111UniPk.bed	0.031783	0.00020838
wgEncodeAwgTfbsUwNhdfneoCtcfUniPk.bed	0.032404	5.77758e-05
wgEncodeAwgTfbsHaibH1hescRad21V0416102UniPk.bed	0.033657	3.99798e-05
wgEncodeAwgTfbsUtaH1hescCmycUniPk.bed	0.035196	0.000481533
wgEncodeAwgTfbsSydhHelas3P300sc584sc584IggrabUniPk.bed	0.035866	8.9205e-05
wgEncodeAwgTfbsSydhHepg2Hsf1ForsklnUniPk.bed	0.036734	0.000649018
wgEncodeAwgTfbsSydhK562Irf1Ifng30UniPk.bed	0.036992	0.000117763
wgEncodeAwgTfbsSydhHepg2Pgc1aForsklnUniPk.bed	0.039661	0.000676821
wgEncodeAwgTfbsUtaA549CtcfUniPk.bed	0.040052	6.12946e-05
wgEncodeAwgTfbsSydhK562CtcfbIggrabUniPk.bed	0.041812	5.7948e-05
wgEncodeAwgTfbsSydhK562Stat1Ifna30UniPk.bed	0.042924	0.000511173
wgEncodeAwgTfbsHaibPfsk1NrsfPcr2xUniPk.bed	0.043201	0.00014202
wgEncodeAwgTfbsBroadH1hescJarid1aab26049UniPk.bed	0.043309	0.000424511
wgEncodeAwgTfbsSydhHelas3Baf155IggmusUniPk.bed	0.04831	0.00015693
wgEncodeAwgTfbsSydhH1hescRfx5200401194IggrabUniPk.bed	0.04858	0.00050174
wgEncodeAwgTfbsUwHcmCtcfUniPk.bed	0.051317	7.09895e-05
wgEncodeAwgTfbsHaibGm12878Zbtb33Pcr1xUniPk.bed	0.053068	0.000465206
wgEncodeAwgTfbsSydhHelas3JundIggrabUniPk.bed	0.054399	6.01143e-05
wgEncodeAwgTfbsSydhHelas3Brg1IggmusUniPk.bed	0.054893	0.000488374
wgEncodeAwgTfbsSydhHuvecGata2UcdUniPk.bed	0.056259	4.78472e-05
wgEncodeAwgTfbsSydhHelas3Tr4UniPk.bed	0.056585	0.000484919
wgEncodeAwgTfbsSydhGm12878NfybIggmusUniPk.bed	0.058534	0.000126198
wgEncodeAwgTfbsSydhHelas3Stat3IggrabUniPk.bed	0.059941	2.64245e-05
wgEncodeAwgTfbsSydhK562Rfx5IggrabUniPk.bed	0.062485	0.000114679
wgEncodeAwgTfbsUwNhlfCtcfUniPk.bed	0.063857	4.7736e-05
wgEncodeAwgTfbsUtaGm19239CtcfUniPk.bed	0.064469	6.51306e-05
wgEncodeAwgTfbsSydhHepg2Mafkab50322IggrabUniPk.bed	0.065084	5.58226e-05
wgEncodeAwgTfbsSydhGm12878JundUniPk.bed	0.065739	0.00023896
wgEncodeAwgTfbsSydhH1hescChd1a301218aIggrabUniPk.bed	0.070313	0.000370171
wgEncodeAwgTfbsSydhHepg2Mafksc477IggrabUniPk.bed	0.070625	4.83619e-05
wgEncodeAwgTfbsSydhHelas3Smc3ab9263IggrabUniPk.bed	0.074861	6.00339e-05
wgEncodeAwgTfbsHaibHepg2Atf3V0416101UniPk.bed	0.076284	0.000298414
wgEncodeAwgTfbsSydhMcf10aesStat3Tam112hHvdUniPk.bed	0.078273	7.22539e-05
wgEncodeAwgTfbsSydhK562CebpbIggrabUniPk.bed	0.078752	3.91291e-05
wgEncodeAwgTfbsHaibK562Gata2sc267Pcr1xUniPk.bed	0.082127	7.72029e-05
wgEncodeAwgTfbsSydhK562Stat2Ifna30UniPk.bed	0.0847	0.000277758
wgEncodeAwgTfbsBroadOsteoblCtcfUniPk.bed	0.085243	4.81129e-05
wgEncodeAwgTfbsSydhGm18526NfkbTnfaIggrabUniPk.bed	0.087488	0.000291342
wgEncodeAwgTfbsHaibH1hescTead4sc101184V0422111UniPk.bed	0.08806	0.000103893
wgEncodeAwgTfbsHaibK562Thap1sc98174V0416101UniPk.bed	0.088823	0.000282842
wgEncodeAwgTfbsSydhK562Mafkab50322IggrabUniPk.bed	0.09047	5.33683e-05
wgEncodeAwgTfbsHaibH1hescPou5f1sc9081V0416102UniPk.bed	0.091119	0.000239006
wgEncodeAwgTfbsSydhHelas3Tcf7l2UcdUniPk.bed	0.10822	0.000152586
wgEncodeAwgTfbsSydhK562NfyaUniPk.bed	0.10872	0.000198811
wgEncodeAwgTfbsUwHek293CtcfUniPk.bed	0.11048	3.73494e-05
wgEncodeAwgTfbsUwHepg2CtcfUniPk.bed	0.11061	5.90226e-05
wgEncodeAwgTfbsHaibH1hescAtf3V0416102UniPk.bed	0.11251	0.000209478
wgEncodeAwgTfbsSydhMcf10aesStat3TamUniPk.bed	0.11424	3.94666e-05
wgEncodeAwgTfbsHaibH1hescSrfPcr1xUniPk.bed	0.1152	0.000185277
wgEncodeAwgTfbsUwAg04450CtcfUniPk.bed	0.11551	3.78604e-05
wgEncodeAwgTfbsSydhH1hescCmycIggrabUniPk.bed	0.11679	0.000149986
wgEncodeAwgTfbsUwGm12872CtcfUniPk.bed	0.11882	6.03957e-05
wgEncodeAwgTfbsUtaNhekCtcfUniPk.bed	0.11892	4.65785e-05
wgEncodeAwgTfbsUwA549CtcfUniPk.bed	0.11902	4.12863e-05
wgEncodeAwgTfbsSydhU2osKap1UcdUniPk.bed	0.12087	7.37107e-05
wgEncodeAwgTfbsSydhH1hescSuz12UcdUniPk.bed	0.12359	0.000203888
wgEncodeAwgTfbsSydhK562Smc3ab9263IggrabUniPk.bed	0.12369	5.9961e-05
wgEncodeAwgTfbsUwAg09319CtcfUniPk.bed	0.12788	4.74485e-05
wgEncodeAwgTfbsHaibHepg2Ctcfsc5916V0416101UniPk.bed	0.12956	4.77188e-05
wgEncodeAwgTfbsUtaGm12878CmycUniPk.bed	0.13215	0.000148044
wgEncodeAwgTfbsUtaHelas3CtcfUniPk.bed	0.13314	3.36712e-05
wgEncodeAwgTfbsUwHct116CtcfUniPk.bed	0.13643	4.78954e-05
wgEncodeAwgTfbsSydhGm12878Ctcfsc15914c20UniPk.bed	0.13739	4.00243e-05
wgEncodeAwgTfbsSydhGm19193NfkbTnfaIggrabUniPk.bed	0.13942	0.00017497
wgEncodeAwgTfbsSydhHelas3E2f1UniPk.bed	0.14037	0.000100217
wgEncodeAwgTfbsSydhH1hescRad21IggrabUniPk.bed	0.14845	5.41828e-05
wgEncodeAwgTfbsUwHmfCtcfUniPk.bed	0.15113	3.3605e-05
wgEncodeAwgTfbsUwBe2cCtcfUniPk.bed	0.16823	5.32086e-05
wgEncodeAwgTfbsHaibA549Foxa1V0416102Dex100nmUniPk.bed	0.18123	6.85996e-05
wgEncodeAwgTfbsUwHbmecCtcfUniPk.bed	0.18142	5.09527e-05
wgEncodeAwgTfbsSydhGm12878Smc3ab9263IggmusUniPk.bed	0.18879	2.36529e-05
wgEncodeAwgTfbsSydhK562CjunIfna30UniPk.bed	0.19823	0.000111106
wgEncodeAwgTfbsSydhGm12878Rad21IggrabUniPk.bed	0.20129	1.11894e-05
wgEncodeAwgTfbsSydhK562Irf1Ifna6hUniPk.bed	0.20399	0.000106197
wgEncodeAwgTfbsSydhK562CjunUniPk.bed	0.21044	0.000105709
wgEncodeAwgTfbsSydhK562Tblr1nb600270IggrabUniPk.bed	0.21463	0.000117094
wgEncodeAwgTfbsHaibGm12878Usf1Pcr2xUniPk.bed	0.21722	0.000111188
wgEncodeAwgTfbsHaibGm12878Rad21V0416101UniPk.bed	0.22158	1.8006e-05
wgEncodeAwgTfbsBroadH1hescCtcfUniPk.bed	0.22776	2.86436e-05
wgEncodeAwgTfbsSydhK562NfybUniPk.bed	0.23052	4.95571e-05
wgEncodeAwgTfbsHaibK562Fosl1sc183V0416101UniPk.bed	0.23325	9.60149e-05
wgEncodeAwgTfbsBroadNhlfEzh239875UniPk.bed	0.23389	3.01938e-05
wgEncodeAwgTfbsUwGm12874CtcfUniPk.bed	0.23494	1.46914e-05
wgEncodeAwgTfbsUtaH1hescCtcfUniPk.bed	0.241	3.91353e-05
wgEncodeAwgTfbsSydhGm10847NfkbTnfaIggrabUniPk.bed	0.244	9.54035e-05
wgEncodeAwgTfbsBroadH1hescChd1a301218aUniPk.bed	0.24785	8.82151e-05
wgEncodeAwgTfbsSydhImr90CebpbIggrabUniPk.bed	0.24858	2.70315e-05
wgEncodeAwgTfbsUwGm12875CtcfUniPk.bed	0.25242	4.18605e-05
wgEncodeAwgTfbsUwGm12878CtcfUniPk.bed	0.2564	4.05892e-05
wgEncodeAwgTfbsSydhHelas3Rad21IggrabUniPk.bed	0.26993	5.20402e-05
wgEncodeAwgTfbsUtaGm19240CtcfUniPk.bed	0.27408	2.72304e-05
wgEncodeAwgTfbsBroadNhlfCtcfUniPk.bed	0.28088	2.97235e-05
wgEncodeAwgTfbsUwAoafCtcfUniPk.bed	0.28878	3.28065e-05
wgEncodeAwgTfbsUwK562CtcfUniPk.bed	0.29413	3.7794e-05
wgEncodeAwgTfbsHaibK562CtcfcPcr1xUniPk.bed	0.29425	3.49732e-05
wgEncodeAwgTfbsSydhImr90CtcfbIggrabUniPk.bed	0.29582	3.15537e-05
wgEncodeAwgTfbsUchicagoK562EjunbUniPk.bed	0.30819	4.96612e-05
wgEncodeAwgTfbsUwAg09309CtcfUniPk.bed	0.31124	2.56593e-05
wgEncodeAwgTfbsHaibK562Trim28sc81411V0422111UniPk.bed	0.31374	7.62346e-05
wgEncodeAwgTfbsUtaGm19238CtcfUniPk.bed	0.3151	2.24116e-05
wgEncodeAwgTfbsUwBjCtcfUniPk.bed	0.31884	2.79641e-05
wgEncodeAwgTfbsUwAg10803CtcfUniPk.bed	0.32057	4.81947e-05
wgEncodeAwgTfbsSydhH1hescCebpbIggrabUniPk.bed	0.32823	1.75385e-05
wgEncodeAwgTfbsUwWerirb1CtcfUniPk.bed	0.33028	3.42342e-05
wgEncodeAwgTfbsSydhK562Pol2IggmusUniPk.bed	0.33032	6.51055e-05
wgEncodeAwgTfbsUwGm12864CtcfUniPk.bed	0.3307	3.77666e-05
wgEncodeAwgTfbsUwHl60CtcfUniPk.bed	0.34125	7.32642e-07
wgEncodeAwgTfbsUtaK562CtcfUniPk.bed	0.34806	2.43222e-05
wgEncodeAwgTfbsUwHacCtcfUniPk.bed	0.34821	2.72943e-05
wgEncodeAwgTfbsUwHffmycCtcfUniPk.bed	0.34891	1.64057e-05
wgEncodeAwgTfbsBroadGm12878CtcfUniPk.bed	0.35929	1.62179e-05
wgEncodeAwgTfbsBroadHsmmCtcfUniPk.bed	0.36254	2.36362e-05
wgEncodeAwgTfbsBroadHsmmtCtcfUniPk.bed	0.37656	6.82349e-06
wgEncodeAwgTfbsUwHmecCtcfUniPk.bed	0.39719	2.95709e-05
wgEncodeAwgTfbsUwHpafCtcfUniPk.bed	0.41024	3.01775e-05
wgEncodeAwgTfbsSydhHelas3CjunIggrabUniPk.bed	0.46378	2.54707e-05
wgEncodeAwgTfbsSydhK562MaffIggrabUniPk.bed	0.48026	4.10387e-05
wgEncodeAwgTfbsHaibT47dCtcfsc5916V0416102Dm002p1hUniPk.bed	0.5164	4.30888e-07
wgEncodeAwgTfbsHaibK562Rad21V0416102UniPk.bed	0.53528	1.30492e-05
wgEncodeAwgTfbsSydhHuvecCjunUniPk.bed	0.54005	2.24031e-05
wgEncodeAwgTfbsUtaHepg2CtcfUniPk.bed	0.57951	1.59208e-05
wgEncodeAwgTfbsUwWi38CtcfUniPk.bed	0.57976	2.68444e-06
wgEncodeAwgTfbsUwHuvecCtcfUniPk.bed	0.60086	3.09748e-05
wgEncodeAwgTfbsHaibA549Ctcfsc5916Pcr1xDex100nmUniPk.bed	0.60248	1.67305e-05
wgEncodeAwgTfbsUwHelas3CtcfUniPk.bed	0.60618	1.36873e-05
wgEncodeAwgTfbsUwNb4CtcfUniPk.bed	0.60915	1.6124e-05
wgEncodeAwgTfbsSydhU2osSetdb1UcdUniPk.bed	0.62275	2.2326e-05
wgEncodeAwgTfbsUtaHuvecCtcfUniPk.bed	0.6239	1.72655e-05
wgEncodeAwgTfbsUtaProgfibCtcfUniPk.bed	0.62832	1.2098e-05
wgEncodeAwgTfbsBroadNhaCtcfUniPk.bed	0.63055	0
wgEncodeAwgTfbsBroadHuvecCtcfUniPk.bed	0.63056	0
wgEncodeAwgTfbsBroadHmecCtcfUniPk.bed	0.63058	0
wgEncodeAwgTfbsUtaFibroblCtcfUniPk.bed	0.63077	0
wgEncodeAwgTfbsUwGm12865CtcfUniPk.bed	0.63186	0
wgEncodeAwgTfbsBroadNhekCtcfUniPk.bed	0.64147	0
wgEncodeAwgTfbsUwHrpeCtcfUniPk.bed	0.64321	0
wgEncodeAwgTfbsUtaGlioblaCtcfUniPk.bed	0.65974	2.79279e-05
wgEncodeAwgTfbsUwRptecCtcfUniPk.bed	0.66846	1.18211e-06
wgEncodeAwgTfbsBroadDnd41CtcfUniPk.bed	1	8.70704e-06
wgEncodeAwgTfbsBroadGm12878Ezh239875UniPk.bed	1	0
wgEncodeAwgTfbsBroadH1hescEzh239875UniPk.bed	1	0
wgEncodeAwgTfbsBroadHelas3Ezh239875UniPk.bed	1	0
wgEncodeAwgTfbsBroadHepg2CtcfUniPk.bed	1	1.39925e-05
wgEncodeAwgTfbsBroadHmecEzh239875UniPk.bed	1	0
wgEncodeAwgTfbsBroadHsmmtEzh239875UniPk.bed	1	0
wgEncodeAwgTfbsBroadHuvecEzh239875UniPk.bed	1	0
wgEncodeAwgTfbsBroadK562Ezh239875UniPk.bed	1	0
wgEncodeAwgTfbsBroadK562Hdac2a300705aUniPk.bed	1	0
wgEncodeAwgTfbsBroadK562P300UniPk.bed	1	0
wgEncodeAwgTfbsBroadNhaEzh239875UniPk.bed	1	0
wgEncodeAwgTfbsBroadNhdfadCtcfUniPk.bed	1	2.41313e-05
wgEncodeAwgTfbsBroadNhdfadEzh239875UniPk.bed	1	0
wgEncodeAwgTfbsBroadNhekEzh239875UniPk.bed	1	0
wgEncodeAwgTfbsHaibA549Ctcfsc5916Pcr1xEtoh02UniPk.bed	1	0
wgEncodeAwgTfbsHaibEcc1CtcfcV0416102Dm002p1hUniPk.bed	1	0
wgEncodeAwgTfbsHaibGm12878Atf3Pcr1xUniPk.bed	1	0
wgEncodeAwgTfbsHaibGm12878Cebpbsc150V0422111UniPk.bed	1	0
wgEncodeAwgTfbsHaibGm12878RxraPcr1xUniPk.bed	1	0
wgEncodeAwgTfbsHaibGm12878Zeb1sc25388V0416102UniPk.bed	1	0
wgEncodeAwgTfbsHaibH1hescCtcfsc5916V0416102UniPk.bed	1	8.09606e-06
wgEncodeAwgTfbsHaibH1hescFosl1sc183V0416102UniPk.bed	1	0
wgEncodeAwgTfbsHaibK562Bcl3Pcr1xUniPk.bed	1	0
wgEncodeAwgTfbsHaibK562Ctcflsc98982V0416101UniPk.bed	1	0
wgEncodeAwgTfbsHaibK562Zbtb33Pcr1xUniPk.bed	1	0
wgEncodeAwgTfbsHaibPfsk1Sin3ak20V0416101UniPk.bed	1	0
wgEncodeAwgTfbsHaibPfsk1Taf1V0416101UniPk.bed	1	0
wgEncodeAwgTfbsHaibSknshraCtcfV0416102UniPk.bed	1	0
wgEncodeAwgTfbsHaibSknshraRad21V0416102UniPk.bed	1	1.78858e-05
wgEncodeAwgTfbsSydhA549Bhlhe40IggrabUniPk.bed	1	0
wgEncodeAwgTfbsSydhA549Rad21IggrabUniPk.bed	1	0
wgEncodeAwgTfbsSydhGm08714Znf274UcdUniPk.bed	1	0
wgEncodeAwgTfbsSydhGm12878Brca1a300IggmusUniPk.bed	1	0
wgEncodeAwgTfbsSydhGm12878CfosUniPk.bed	1	0
wgEncodeAwgTfbsSydhGm12878Corestsc30189IggmusUniPk.bed	1	0
wgEncodeAwgTfbsSydhGm12878Nfe2sc22827UniPk.bed	1	0
wgEncodeAwgTfbsSydhGm12878NfyaIggmusUniPk.bed	1	0
wgEncodeAwgTfbsSydhGm12878P300bUniPk.bed	1	0
wgEncodeAwgTfbsSydhGm12878Pol3UniPk.bed	1	0
wgEncodeAwgTfbsSydhGm12878Yy1UniPk.bed	1	0
wgEncodeAwgTfbsSydhGm12878Znf274UniPk.bed	1	0
wgEncodeAwgTfbsSydhGm12878Zzz3UniPk.bed	1	0
wgEncodeAwgTfbsSydhGm18505NfkbTnfaIggrabUniPk.bed	1	0
wgEncodeAwgTfbsSydhH1hescBach1sc14700IggrabUniPk.bed	1	0
wgEncodeAwgTfbsSydhH1hescCjunIggrabUniPk.bed	1	0
wgEncodeAwgTfbsSydhH1hescMafkIggrabUniPk.bed	1	0
wgEncodeAwgTfbsSydhH1hescUsf2IggrabUniPk.bed	1	0
wgEncodeAwgTfbsSydhHelas3Bdp1UniPk.bed	1	0
wgEncodeAwgTfbsSydhHelas3Brf1UniPk.bed	1	0
wgEncodeAwgTfbsSydhHelas3Brf2UniPk.bed	1	0
wgEncodeAwgTfbsSydhHelas3Irf3IggrabUniPk.bed	1	0
wgEncodeAwgTfbsSydhHelas3Prdm19115IggrabUniPk.bed	1	0
wgEncodeAwgTfbsSydhHelas3Rpc155UniPk.bed	1	0
wgEncodeAwgTfbsSydhHelas3Spt20UniPk.bed	1	0
wgEncodeAwgTfbsSydhHelas3Tf3c110UniPk.bed	1	0
wgEncodeAwgTfbsSydhHelas3Znf274UcdUniPk.bed	1	0
wgEncodeAwgTfbsSydhHelas3Zzz3UniPk.bed	1	0
wgEncodeAwgTfbsSydhHepg2ErraForsklnUniPk.bed	1	0
wgEncodeAwgTfbsSydhHepg2Grp20ForsklnUniPk.bed	1	0
wgEncodeAwgTfbsSydhHepg2Irf3IggrabUniPk.bed	1	0
wgEncodeAwgTfbsSydhHepg2Nrf1IggrabUniPk.bed	1	0
wgEncodeAwgTfbsSydhHepg2Znf274UcdUniPk.bed	1	0
wgEncodeAwgTfbsSydhImr90Rad21IggrabUniPk.bed	1	0
wgEncodeAwgTfbsSydhK562Arid3asc8821IggrabUniPk.bed	1	0
wgEncodeAwgTfbsSydhK562Atf3UniPk.bed	1	0
wgEncodeAwgTfbsSydhK562Bach1sc14700IggrabUniPk.bed	1	0
wgEncodeAwgTfbsSydhK562Bdp1UniPk.bed	1	0
wgEncodeAwgTfbsSydhK562Brf1UniPk.bed	1	0
wgEncodeAwgTfbsSydhK562Brf2UniPk.bed	1	0
wgEncodeAwgTfbsSydhK562Brg1IggmusUniPk.bed	1	0
wgEncodeAwgTfbsSydhK562CfosUniPk.bed	1	0
wgEncodeAwgTfbsSydhK562CjunIfna6hUniPk.bed	1	0
wgEncodeAwgTfbsSydhK562CjunIfng30UniPk.bed	1	0
wgEncodeAwgTfbsSydhK562CjunIfng6hUniPk.bed	1	0
wgEncodeAwgTfbsSydhK562Ini1IggmusUniPk.bed	1	0
wgEncodeAwgTfbsSydhK562Irf1Ifna30UniPk.bed	1	0
wgEncodeAwgTfbsSydhK562Kap1UcdUniPk.bed	1	0
wgEncodeAwgTfbsSydhK562NelfeUniPk.bed	1	0
wgEncodeAwgTfbsSydhK562Nfe2UniPk.bed	1	0
wgEncodeAwgTfbsSydhK562Pol2s2UniPk.bed	1	0
wgEncodeAwgTfbsSydhK562Pol3UniPk.bed	1	0
wgEncodeAwgTfbsSydhK562Rad21UniPk.bed	1	0
wgEncodeAwgTfbsSydhK562Rpc155UniPk.bed	1	0
wgEncodeAwgTfbsSydhK562Setdb1MnasedUcdUniPk.bed	1	0
wgEncodeAwgTfbsSydhK562Setdb1UcdUniPk.bed	1	0
wgEncodeAwgTfbsSydhK562Sirt6UniPk.bed	1	0
wgEncodeAwgTfbsSydhK562Stat1Ifna6hUniPk.bed	1	0
wgEncodeAwgTfbsSydhK562Stat1Ifng30UniPk.bed	1	0
wgEncodeAwgTfbsSydhK562Stat2Ifna6hUniPk.bed	1	0
wgEncodeAwgTfbsSydhK562Tblr1ab24550IggrabUniPk.bed	1	0
wgEncodeAwgTfbsSydhK562Tf3c110UniPk.bed	1	0
wgEncodeAwgTfbsSydhK562Tr4UcdUniPk.bed	1	0
wgEncodeAwgTfbsSydhK562Usf2IggrabUniPk.bed	1	0
wgEncodeAwgTfbsSydhK562Znf263UcdUniPk.bed	1	0
wgEncodeAwgTfbsSydhK562Znf274m01UcdUniPk.bed	1	0
wgEncodeAwgTfbsSydhK562Znf274UcdUniPk.bed	1	0
wgEncodeAwgTfbsSydhNt2d1Suz12UcdUniPk.bed	1	0
wgEncodeAwgTfbsSydhNt2d1Znf274UcdUniPk.bed	1	0
wgEncodeAwgTfbsSydhPbdefetalGata1UcdUniPk.bed	1	0
wgEncodeAwgTfbsSydhShsy5yGata3sc269sc269UcdUniPk.bed	1	0
wgEncodeAwgTfbsUchicagoK562EfosUniPk.bed	1	0
wgEncodeAwgTfbsUchicagoK562Ehdac8UniPk.bed	1	0
wgEncodeAwgTfbsUtaGm12878CtcfUniPk.bed	1	1.33635e-05
wgEncodeAwgTfbsUtaGm12892CtcfUniPk.bed	1	1.29096e-05
wgEncodeAwgTfbsUwAg04449CtcfUniPk.bed	1	2.12589e-05
wgEncodeAwgTfbsUwGm06990CtcfUniPk.bed	1	1.15751e-05
wgEncodeAwgTfbsUwGm12801CtcfUniPk.bed	1	0
wgEncodeAwgTfbsUwHaspCtcfUniPk.bed	1	2.44968e-05
wgEncodeAwgTfbsUwHcfaaCtcfUniPk.bed	1	1.32067e-05
wgEncodeAwgTfbsUwHcpeCtcfUniPk.bed	1	1.89314e-05
wgEncodeAwgTfbsUwHeeCtcfUniPk.bed	1	2.47809e-05
wgEncodeAwgTfbsUwHffCtcfUniPk.bed	1	0
wgEncodeAwgTfbsUwHreCtcfUniPk.bed	1	2.02309e-06
wgEncodeAwgTfbsUwHvmfCtcfUniPk.bed	1	3.16208e-06
wgEncodeAwgTfbsUwNhekCtcfUniPk.bed	1	4.30351e-07
wgEncodeAwgTfbsUwSaecCtcfUniPk.bed	1	2.75166e-05
wgEncodeAwgTfbsUwSknshraCtcfUniPk.bed	1	3.27799e-07
