# Supplementary material for: Genome-wide analysis reveals a role for TDG in estrogen receptor-mediated enhancer RNA transcription and 3-dimensional reorganization
Source: Epigenetics Chromatin. 2018 Jan 29;11:5. doi: 10.1186/s13072-018-0176-2 (PMC5787930; doi:10.1186/s13072-018-0176-2)
Supplement: Supplementary file 7 — Additional file 7. Gene-list of targets which bind TDG and are regulated by E2. [file 13072_2018_176_MOESM7_ESM.xlsx]

## Sheet: Gene-list_fold-change_pvalue
Gene name	Fold change in expression (H2O vs E2)	p-value	TDG localization (Distance to TSS bp)
TMPRSS3	11.3516	3.57e-06	20332
GREB1	7.1686	2.6e-07	-35,412, +5,610
SIAH2	5.51498	2.12e-07	25975
TSKU	4.83227	5.47e-06	-18955
HSPB8	4.65841	2.22e-07	-7271
ZNF703	4.06387	1.3e-05	-97007
SLC9A3R1	3.79301	3.49e-05	12342
FAIM3	3.65098	7.98e-06	20568
OLFM1	3.39976	7.31e-06	317268
ADCY9	3.061	5.87e-07	-26423
AFF3	2.69433	0.000548693	+468,737, +495,542
TMEM229B	2.55939	2.38e-05	35008
MYC	2.51172	9.48e-05	+82,047, +134,620, +189,831
RFC3	2.45424	6.33e-05	-175114
SH3BP5	2.42654	1.88e-07	39678
PDZK1	2.39228	0.000435061	-16558
XBP1	2.38275	9.31e-06	7553
TFF1	2.33828	3.81e-05	-9,920, -54, +5,287, +5,881
STARD13	2.12477	0.000805039	-357180
WWC1	2.11393	1.56e-09	24397
HES1	2.07748	3.3e-05	-265565
E2F6	2.05034	3.5e-05	-32555
ITPK1	1.84966	1.48e-05	98218
IFRD1	1.67659	0.000109636	4682
RHOD	1.54892	0.000466324	-28887
ZNF706	1.47746	5.63e-05	84412
REV1	1.43487	0.000232494	-146,811, -120,006
XYLT2	1.39891	0.000256455	-28561
NARS2	1.39009	5.76e-05	-485194
ALG8	1.38386	0.000181467	-16932
KRT8	1.24594	5.14e-05	30984
ESD	1.06243	0.000269629	201956
BANP	-1.2794	0.000660426	379651
KCTD21	-1.32386	0.000403746	32230
GOLGA8G	-1.44192	5.3391e-05	-76552
ZNF33B	-1.46448	0.000571118	490768
ASAP1	-1.47761	0.000326052	-26665
CHD6	-1.75971	0.000121139	-182152
TP53TG3B	-1.79786	0.000154987	84195
PDP1	-2.0347	4.12e-06	175824
KIAA0513	-3.17814	0.000199557	402930
