# Supplementary material for: Genome-wide analysis reveals a role for TDG in estrogen receptor-mediated enhancer RNA transcription and 3-dimensional reorganization
Source: Epigenetics Chromatin. 2018 Jan 29;11:5. doi: 10.1186/s13072-018-0176-2 (PMC5787930; doi:10.1186/s13072-018-0176-2)
Supplement: Supplementary file 12 — Additional file 12. GO Analysis on gene-list of genes which are regulated by E2 and targeted by TDG in response to E2. [file 13072_2018_176_MOESM12_ESM.xlsx]

## Sheet: SUPPLEMENTARY - GO-Analysis
q-value	Term	GO ID	members_input_overlap_geneids
0.00971439	microvillus membrane	GO:0031528	SLC9A3R1; PDZK1
0.0252059	negative regulation of developmental process	GO:0051093	STARD13; WWC1; ZNF706; IFRD1; HES1; MYC; XBP1
0.0252059	mesenchyme development	GO:0060485	ZNF703; HES1; MYC; OLFM1
0.0252059	regulation of anatomical structure morphogenesis	GO:0022603	STARD13; SLC9A3R1; OLFM1; IFRD1; HES1; MYC; XBP1
0.0252059	establishment of cell polarity	GO:0030010	HES1; SLC9A3R1; WWC1
0.0252059	neuron development	GO:0048666	TSKU; SIAH2; SLC9A3R1; OLFM1; IFRD1; HES1; XBP1
0.0252059	inner ear receptor stereocilium organization	GO:0060122	HES1; SLC9A3R1
0.0261243	cell-cell signaling by wnt	GO:0198738	ZNF703; MYC; TSKU; SLC9A3R1; SIAH2
0.0263378	cell morphogenesis involved in differentiation	GO:0000904	TSKU; SIAH2; SLC9A3R1; OLFM1; IFRD1; HES1
0.0263378	establishment of epithelial cell polarity	GO:0090162	HES1; SLC9A3R1
0.0263378	negative regulation of macromolecule metabolic process	GO:0010605	E2F6; SIAH2; ZNF703; SLC9A3R1; ZNF706; SH3BP5; OLFM1; HES1; MYC; WWC1; XBP1
0.0263378	Wnt signaling pathway	GO:0016055	ZNF703; MYC; TSKU; SLC9A3R1; SIAH2
0.0263378	regulation of intracellular transport	GO:0032386	HES1; SLC9A3R1; XBP1; WWC1; PDZK1
0.0263378	regulation of epithelial cell proliferation	GO:0050678	ZNF703; HES1; MYC; XBP1
0.0290672	negative regulation of metabolic process	GO:0009892	E2F6; SIAH2; ZNF703; SLC9A3R1; ZNF706; SH3BP5; OLFM1; HES1; MYC; WWC1; XBP1
0.0290672	epithelium development	GO:0060429	ITPK1; STARD13; ZNF703; SLC9A3R1; HES1; MYC; XBP1
0.0310546	inner ear receptor cell development	GO:0060119	HES1; SLC9A3R1
0.0310546	negative regulation of nitrogen compound metabolic process	GO:0051172	E2F6; SIAH2; ZNF703; WWC1; ZNF706; HES1; MYC; XBP1
0.0310546	negative regulation of biosynthetic process	GO:0009890	E2F6; SIAH2; ZNF703; WWC1; ZNF706; HES1; MYC; XBP1
0.0315125	muscle cell differentiation	GO:0042692	HES1; KRT8; IFRD1; XBP1
0.0321056	negative regulation of cellular metabolic process	GO:0031324	E2F6; SIAH2; ZNF703; SLC9A3R1; ZNF706; SH3BP5; HES1; MYC; WWC1; XBP1
0.0321056	neuron differentiation	GO:0030182	TSKU; SIAH2; SLC9A3R1; OLFM1; IFRD1; HES1; XBP1
0.0321056	mesenchymal cell differentiation	GO:0048762	ZNF703; HES1; OLFM1
0.034366	brush border membrane	GO:0031526	SLC9A3R1; PDZK1
0.0375409	cell surface receptor signaling pathway involved in cell-cell signaling	GO:1905114	ZNF703; MYC; TSKU; SLC9A3R1; SIAH2
0.0375409	cell fate determination	GO:0001709	HES1; IFRD1
0.0381402	regulation of signal transduction	GO:0009966	STARD13; SIAH2; ZNF703; SLC9A3R1; RFC3; TSKU; HES1; MYC; RHOD; WWC1; XBP1
0.0381402	regulation of cell size	GO:0008361	SLC9A3R1; IFRD1; OLFM1
0.0381402	cell morphogenesis	GO:0000902	TSKU; SIAH2; SLC9A3R1; OLFM1; IFRD1; HES1
0.0392397	DNA biosynthetic process	GO:0071897	REV1; MYC; RFC3
0.0392397	regulation of intracellular signal transduction	GO:1902531	STARD13; SLC9A3R1; RFC3; HES1; MYC; RHOD; WWC1; XBP1
0.0413346	regulation of epithelial to mesenchymal transition	GO:0010717	ZNF703; OLFM1
0.0413436	anatomical structure morphogenesis	GO:0009653	STARD13; SIAH2; SLC9A3R1; AFF3; OLFM1; TSKU; IFRD1; HES1; MYC; KRT8; XBP1
0.0418621	cyclic-nucleotide-mediated signaling	GO:0019935	SLC9A3R1; ADCY9
0.0418621	axon development	GO:0061564	OLFM1; TSKU; IFRD1; SIAH2
0.0418621	nephron epithelium morphogenesis	GO:0072088	HES1; MYC
0.0418621	adherens junction assembly	GO:0034333	ZNF703; RHOD
0.0418621	neurogenesis	GO:0022008	TSKU; SIAH2; SLC9A3R1; OLFM1; IFRD1; HES1; XBP1
0.0418621	regulation of organ morphogenesis	GO:2000027	HES1; MYC; XBP1
0.0426069	microvillus	GO:0005902	SLC9A3R1; PDZK1
0.0433813	negative regulation of signal transduction	GO:0009968	TSKU; SIAH2; WWC1; MYC; SLC9A3R1; XBP1
0.0466987	negative regulation of developmental growth	GO:0048640	WWC1; IFRD1
0.0499728	cellular component morphogenesis	GO:0032989	TSKU; SIAH2; SLC9A3R1; OLFM1; IFRD1; HES1; KRT8
0.0499728	tissue development	GO:0009888	ITPK1; STARD13; ZNF703; SLC9A3R1; OLFM1; IFRD1; HES1; MYC; XBP1
0.0499728	regulation of developmental process	GO:0050793	STARD13; ZNF703; SLC9A3R1; ZNF706; OLFM1; IFRD1; HES1; MYC; WWC1; XBP1
0.0499728	intracellular signal transduction	GO:0035556	STARD13; SIAH2; SLC9A3R1; ADCY9; RFC3; SH3BP5; HES1; MYC; RHOD; WWC1; XBP1
0.0499728	establishment or maintenance of cell polarity	GO:0007163	HES1; SLC9A3R1; WWC1
0.0499728	epithelial cell proliferation	GO:0050673	ZNF703; HES1; MYC; XBP1
0.0499728	cell projection organization	GO:0030030	TSKU; SIAH2; SLC9A3R1; OLFM1; IFRD1; HES1; RHOD
0.0499728	negative regulation of biological process	GO:0048519	E2F6; STARD13; SIAH2; ZNF703; SLC9A3R1; TFF1; ZNF706; SH3BP5; OLFM1; TSKU; IFRD1; HES1; MYC; WWC1; XBP1
